# Supplementary material for: Quality Management System for an IoT Meteorological Sensor Network—Application to Smart Seoul Data of Things (S-DoT)
Source: Sensors (Basel). 2023 Feb 21;23(5):2384. doi: 10.3390/s23052384 (PMC10037411; doi:10.3390/s23052384)
Supplement: Supplementary file 1 [file sensors-23-02384-s001.zip]

Archive with 1 entries (1 files):
- sensors-2209776-supplementary.pdf
